# Supplementary material for: A Chromosomal Region on ECA13 Is Associated with Maxillary Prognathism in Horses
Source: PLoS One. 2014 Jan 21;9(1):e86607. doi: 10.1371/journal.pone.0086607 (PMC3897735; doi:10.1371/journal.pone.0086607)
Supplement: Table S1 — Gene annotation of the human genome in the corresponding segment to the associated horse genome region. (XLSX) [file pone.0086607.s004.xlsx]

## Sheet: ncbimapAnnotation Release 104_1
Table S1: Gene annotation of the human genome in the corresponding segment to the associated horse genome region.
Correspondences:
EquCab 2	NCBI Build 37.1
Horse chr 13	Human chr 16
40500001	2379239
41000000	1839753
Human chromosome 16 (Annotation Release 104)
Start	Stop	Symbol	Orientation	Description
1840414	1844909	IGFALS	-	insulin-like growth factor binding protein, acid labile subunit
1859104	1877195	HAGH	-	hydroxyacylglutathione hydrolase
1877225	1890208	FAHD1	+	fumarylacetoacetate hydrolase domain containing 1
1883984	1922179	MEIOB	-	meiosis specific with OB domains
1928286	1934232	LINC00254	-	long intergenic non-protein coding RNA 254
1961464	1968231	HS3ST6	-	heparan sulfate (glucosamine) 3-O-sulfotransferase 6
1988234	1993294	MSRB1	-	methionine sulfoxide reductase B1
1994580	2004679	RPL3L	-	ribosomal protein L3-like
2009517	2011976	NDUFB10	+	NADH dehydrogenase (ubiquinone) 1 beta subcomplex, 10, 22kDa
2012062	2014827	RPS2	-	ribosomal protein S2
2012335	2012467	SNORA10	-	small nucleolar RNA, H/ACA box 10
2012974	2013107	SNORA64	-	small nucleolar RNA, H/ACA box 64
2014997	2015505	SNHG9	+	small nucleolar RNA host gene 9 (non-protein coding)
2015185	2015311	SNORA78	+	small nucleolar RNA, H/ACA box 78
2016875	2018976	RNF151	+	ring finger protein 151
2022064	2028751	TBL3	+	transducin (beta)-like 3
2028918	2031550	NOXO1	-	NADPH oxidase organizer 1
2034150	2037749	GFER	+	growth factor, augmenter of liver regeneration
2039946	2044276	SYNGR3	+	synaptogyrin 3
2047768	2059763	ZNF598	-	zinc finger protein 598
2069521	2070756	NPW	+	neuropeptide W
2076869	2089027	SLC9A3R2	+	solute carrier family 9, subfamily A (NHE3, cation proton antiporter 3), member 3 regulator 2
2089816	2097867	NTHL1	-	nth endonuclease III-like 1 (E. coli)
2097990	2138713	TSC2	+	tuberous sclerosis 2
2138711	2185899	PKD1	-	polycystic kidney disease 1 (autosomal dominant)
2140196	2140285	MIR1225	-	microRNA 1225
2183120	2183205	MIR4516	+	microRNA 4516
2185978	2186130	MIR3180-5	-	microRNA 3180-5
2198651	2204141	RAB26	+	RAB26, member RAS oncogene family
2204803	2205359	LOC100507303	-	uncharacterized LOC100507303
2205024	2205106	SNORD60	-	small nucleolar RNA, C/D box 60
2205799	2228130	TRAF7	+	TNF receptor-associated factor 7, E3 ubiquitin protein ligase
2227184	2246465	CASKIN1	-	CASK interacting protein 1
2255178	2259418	MLST8	+	MTOR associated protein, LST8 homolog (S. cerevisiae)
2259254	2261069	BRICD5	-	BRICHOS domain containing 5
2261603	2264822	PGP	-	phosphoglycolate phosphatase
2273567	2285743	E4F1	+	E4F transcription factor 1
2286468	2288712	DNASE1L2	+	deoxyribonuclease I-like 2
2289873	2301602	ECI1	-	enoyl-CoA delta isomerase 1
2303100	2318413	RNPS1	-	RNA binding protein S1, serine-rich domain
2320714	2320773	MIR3677	+	microRNA 3677
2321748	2321841	MIR940	+	microRNA 940
2324621	2324692	MIR4717	+	microRNA 4717
2325879	2390747	ABCA3	-	ATP-binding cassette, sub-family A (ABC1), member 3
